# Supplementary material for: Massive-Scale Gene Co-Expression Network Construction and Robustness Testing Using Random Matrix Theory
Source: PLoS One. 2013 Feb 7;8(2):e55871. doi: 10.1371/journal.pone.0055871 (PMC3567026; doi:10.1371/journal.pone.0055871)
Supplement: Table S1 — Summary Statistics for Node Counts. (XLSX) [file pone.0055871.s001.xlsx]

## Sheet: S1
Table S1. Summary Statistics for Node Counts
Percent Probesets	Percent Samples	Num Networks	Minimum	1st Quartile	Median	Mean	3rd Quartile	Max
Human
100	100	1	828	828	828	828	828	828
100	75	10	696	731.2	754.5	769.3	809	851
100	50	10	655	670.2	754.5	748.5	799.5	867
100	25	10	670	695	734.5	751.6	808	883
75	100	10	619	647.5	659.5	667	685.5	728
75	75	10	619	643.8	669.5	670.4	700.8	723
75	50	10	594	637	678	668.8	698	742
75	25	10	464	611	637	626.1	670	685
50	100	10	455	483	522	515	536.5	594
50	75	10	437	451	485	490	503	567
50	50	10	359	438	478.5	473.8	531.5	542
50	25	10	414	437	449.5	470	496.8	576
25	100	10	268	303	314.5	310.7	322.2	334
25	75	10	290	316.8	328.5	328.5	344.8	365
25	50	10	255	295	307	311.5	336	363
25	25	10	280	299	320	319	341.5	349
Rice
100	100	1	2547	2547	2547	2547	2547	2547
100	75	10	2311	2516	2598	2624	2776	2916
100	50	10	2360	2482	2745	2722	2892	3099
100	25	10	1838	2327	2612	2522	2708	3106
75	100	10	2105	2274	2366	2357	2435	2580
75	75	10	2102	2212	2262	2324	2476	2604
75	50	10	1948	2090	2179	2192	2251	2617
75	25	10	1694	2046	2129	2208	2335	2838
50	100	10	1619	1684	1752	1773	1785	2016
50	75	10	1635	1652	1699	1769	1842	2070
50	50	10	1588	1675	1756	1774	1826	2066
50	25	10	1290	1612	1802	1751	1954	2067
25	100	10	1050	1121	1170	1155	1204	1225
25	75	10	1028	1051	1101	1118	1150	1265
25	50	10	990	1122	1159	1169	1188	1366
25	25	10	1014	1136	1216	1203	1255	1331
Yeast
100	100	1	805	805	805	805	805	805
100	75	15	756	794	830	822.1	852.5	871
100	50	15	729	782	810	814.7	844	915
100	25	15	735	793	796	813.9	838.5	888
75	100	15	668	702.5	710	716.9	732	760
75	75	15	650	701	731	725.3	742.5	795
75	50	15	619	691.5	707	714.9	754	774
75	25	15	581	661.5	692	692.1	732.5	794
50	100	15	526	575.5	627	622.5	666	687
50	75	15	557	579.5	614	612.3	624.5	700
50	50	15	556	579	615	621.9	668	691
50	25	15	522	591	603	614.5	653.5	715
25	100	15	400	453	482	481.2	517	548
25	75	15	423	464	468	488.7	529	565
25	50	15	371	459.5	482	483.4	502	615
25	25	15	424	484	503	508.9	528	600
