# Supplementary material for: Massive-Scale Gene Co-Expression Network Construction and Robustness Testing Using Random Matrix Theory
Source: PLoS One. 2013 Feb 7;8(2):e55871. doi: 10.1371/journal.pone.0055871 (PMC3567026; doi:10.1371/journal.pone.0055871)
Supplement: Table S2 — Summary Statistics for Edge Counts. (XLSX) [file pone.0055871.s002.xlsx]

## Sheet: S2
Table S2. Summary Statistics for Edge Counts
Percent Probesets	Percent Samples	Num Networks	Minimum	1st Quartile	Median	Mean	3rd Quartile	Max
Human
100	100	1	3111	3111	3111	3111	3111	3111
100	75	10	2228	2468	2766	2736	2977	3265
100	50	10	1932	2242	2657	2624	2959	3358
100	25	10	1799	2309	2469	2539	2712	3235
75	100	10	1862	2095	2194	2222	2367	2683
75	75	10	1910	2145	2352	2340	2581	2760
75	50	10	1894	2013	2211	2247	2469	2698
75	25	10	1350	1807	1966	1980	2122	2642
50	100	10	1244	1476	1794	1732	1966	2082
50	75	10	1234	1388	1536	1562	1628	1998
50	50	10	931	1248	1459	1514	1758	2217
50	25	10	904	1180	1279	1412	1729	1952
25	100	10	569	720.8	842	800	876.2	956
25	75	10	801	855.8	936.5	977	1028	1388
25	50	10	622	760.2	877	916.3	1107	1233
25	25	10	715	809.5	861	882.9	948.5	1127
Rice
100	100	1	34470	34470	34470	34470	34470	34470
100	75	10	29700	33270	35100	36210	39580	45320
100	50	10	29910	32730	39520	38030	42100	44680
100	25	10	16770	26740	33320	32040	36960	42460
75	100	10	25450	29740	32720	32020	34000	37680
75	75	10	25290	27810	29030	30800	33360	39230
75	50	10	19850	24210	26350	26380	28660	33250
75	25	10	17000	22950	25630	28220	34400	46220
50	100	10	16300	19080	19980	20720	21170	27640
50	75	10	17060	17930	20140	20550	22280	25400
50	50	10	16310	18070	19760	20090	21910	25500
50	25	10	10570	17610	19830	19560	23240	27740
25	100	10	9465	9870	10470	10600	11330	11820
25	75	10	8074	8656	9572	9750	10750	11880
25	50	10	8272	9393	10210	10600	11630	13730
25	25	10	8193	9830	10530	10820	12140	13090
Yeast
100	100	1	8643	8643	8643	8643	8643	8643
100	75	15	7528	8330	8696	8758	9166	10050
100	50	15	7036	7819	8685	8559	9139	9961
100	25	15	7462	7867	8682	8583	9278	9711
75	100	15	6258	6800	7267	7151	7513	8043
75	75	15	6260	7035	7412	7403	7679	9291
75	50	15	5832	6748	7229	7238	7532	9080
75	25	15	4190	6014	6321	6283	6871	8105
50	100	15	4264	5368	6009	5832	6416	6952
50	75	15	3974	5072	5511	5494	5977	6601
50	50	15	4646	5154	5542	5698	6238	7477
50	25	15	4275	4460	5369	5442	6172	6976
25	100	15	2667	3434	4070	4080	4844	5218
25	75	15	3345	3846	4259	4248	4550	5644
25	50	15	2389	3518	3818	3971	4246	5720
25	25	15	3022	3438	3499	4052	4429	5922
