# Supplementary material for: Massive-Scale Gene Co-Expression Network Construction and Robustness Testing Using Random Matrix Theory
Source: PLoS One. 2013 Feb 7;8(2):e55871. doi: 10.1371/journal.pone.0055871 (PMC3567026; doi:10.1371/journal.pone.0055871)
Supplement: Table S3 — Summary Statistics for Shared Node Counts. (XLSX) [file pone.0055871.s003.xlsx]

## Sheet: S3
Table S3. Summary Statistics for Shared Node Counts
Percent Probesets	Percent Samples	Num Networks	Minimum	1st Quartile	Median	Mean	3rd Quartile	Max
Human
100	100	1	828	828	828	828	828	828
100	75	10	694	723.2	741.5	749.9	779.5	808
100	50	10	646	656	720.5	711.8	754.8	779
100	25	10	617	646	665	671	700.5	746
75	100	10	562	571.8	579.5	577.5	582	596
75	75	10	539	560	573.5	575.3	594.5	612
75	50	10	534	555	567	560.7	568.5	575
75	25	10	434	509	513.5	513.6	534.5	557
50	100	10	319	331	342	341.5	351.8	361
50	75	10	337	339.2	348	350.7	361.2	370
50	50	10	302	320.5	343.5	337.3	354.8	368
50	25	10	313	324.8	331.5	330.4	333.5	350
25	100	10	125	131	147.5	142.9	152.2	157
25	75	10	131	141	144.5	146.2	148.5	173
25	50	10	101	135.2	145	143.4	156.5	165
25	25	10	120	132.8	144.5	141.5	150	156
Rice
100	100	1	2547	2547	2547	2547	2547	2547
100	75	10	2299	2444	2477	2464	2525	2534
100	50	10	2262	2359	2462	2428	2502	2510
100	25	10	1756	2132	2254	2206	2328	2440
75	100	10	1829	1862	1870	1869	1888	1893
75	75	10	1834	1848	1856	1863	1869	1927
75	50	10	1749	1792	1824	1814	1843	1853
75	25	10	1573	1708	1752	1759	1836	1879
50	100	10	1138	1189	1201	1196	1217	1238
50	75	10	1150	1162	1186	1183	1196	1224
50	50	10	1143	1178	1186	1192	1208	1242
50	25	10	1101	1163	1188	1180	1209	1242
25	100	10	504	515.5	530	532.2	545	584
25	75	10	495	514.8	524.5	523.3	533.8	543
25	50	10	501	517.2	550	538.1	554.5	570
25	25	10	496	523.2	545	541.2	557.2	584
Yeast
100	100	1	805	805	805	805	805	805
100	75	15	749	777.5	793	785.3	795.5	803
100	50	15	716	745.5	761	761.1	780.5	793
100	25	15	697	719.5	730	731.8	747.5	758
75	100	15	535	553.5	564	567.1	581	599
75	75	15	533	549.5	565	563	578	584
75	50	15	523	551	565	563.2	577	593
75	25	15	504	532	544	542.4	556	571
50	100	15	314	332	340	337	346	352
50	75	15	295	320.5	341	337.1	349	368
50	50	15	301	336.5	348	344.1	355	370
50	25	15	317	328.5	339	336.9	346.5	352
25	100	15	100	132	138	136	143	156
25	75	15	131	139.5	145	145	149	167
25	50	15	116	126.5	134	137.6	148.5	162
25	25	15	116	130.5	137	138.2	146	163
