# Supplementary material for: Massive-Scale Gene Co-Expression Network Construction and Robustness Testing Using Random Matrix Theory
Source: PLoS One. 2013 Feb 7;8(2):e55871. doi: 10.1371/journal.pone.0055871 (PMC3567026; doi:10.1371/journal.pone.0055871)
Supplement: Table S4 — Summary Statistics for Shared Edge Counts. (XLSX) [file pone.0055871.s004.xlsx]

## Sheet: S4
Table S4. Summary Statistics for Shared Edge Counts
Percent Probesets	Percent Samples	Num Networks	Minimum	1st Quartile	Median	Mean	3rd Quartile	Max
Human
100	100	1	3111	3111	3111	3111	3111	3111
100	75	10	2211	2405	2640	2599	2784	2951
100	50	10	1898	2131	2411	2361	2602	2747
100	25	10	1595	2038	2096	2099	2151	2489
75	100	10	1433	1616	1700	1685	1758	1844
75	75	10	1503	1610	1730	1752	1916	1965
75	50	10	1425	1548	1614	1608	1672	1760
75	25	10	1201	1328	1390	1400	1464	1676
50	100	10	684	709	820	811.5	894	954
50	75	10	686	776.5	824.5	820.7	864.8	950
50	50	10	603	743.8	815.5	790.1	817.8	974
50	25	10	568	698.8	771	760.1	838.8	866
25	100	10	144	188.2	208.5	208	241	255
25	75	10	195	210.8	226.5	251.7	306	341
25	50	10	132	200.8	251	236.3	265	304
25	25	10	141	190.2	211.5	204.6	229	252
Rice
100	100	1	34470	34470	34470	34470	34470	34470
100	75	10	29360	31850	32750	32530	34000	34320
100	50	10	28010	29660	32490	31490	33090	33520
100	25	10	16120	23020	27710	26230	30300	31610
75	100	10	20120	20390	20840	20820	21300	21560
75	75	10	19160	20210	20420	20460	20880	21680
75	50	10	17030	18420	19490	19420	20320	21320
75	25	10	14890	17400	18540	18710	20590	21750
50	100	10	9125	9768	10110	10090	10330	11050
50	75	10	9032	9462	10200	10090	10500	11080
50	50	10	8463	9162	9681	9679	9812	11310
50	25	10	8027	9143	9624	9539	9970	10790
25	100	10	2386	2568	2627	2672	2684	3364
25	75	10	2280	2551	2638	2676	2834	3108
25	50	10	2280	2547	2619	2687	2943	3109
25	25	10	2300	2576	2776	2765	2930	3260
Yeast
100	100	1	8643	8643	8643	8643	8643	8643
100	75	15	7458	8104	8315	8240	8484	8567
100	50	15	6938	7520	7960	7869	8242	8399
100	25	15	6529	7206	7366	7437	7743	8043
75	100	15	4411	4720	4837	4974	5334	5580
75	75	15	4405	4938	5077	5062	5217	5651
75	50	15	3952	4588	4814	4848	5120	5573
75	25	15	3663	4270	4497	4551	4844	5495
50	100	15	1703	1996	2230	2251	2450	2981
50	75	15	1856	2076	2268	2224	2354	2504
50	50	15	1537	2234	2284	2304	2519	2699
50	25	15	1826	2058	2134	2164	2286	2557
25	100	15	371	487	593	581.7	645.5	823
25	75	15	470	540	629	608.8	656.5	747
25	50	15	423	471.5	500	517.8	542	645
25	25	15	378	450.5	529	574.9	652.5	967
