# Supplementary material for: Massive-Scale Gene Co-Expression Network Construction and Robustness Testing Using Random Matrix Theory
Source: PLoS One. 2013 Feb 7;8(2):e55871. doi: 10.1371/journal.pone.0055871 (PMC3567026; doi:10.1371/journal.pone.0055871)
Supplement: Table S5 — Summary Statistics for Scale Free Gamma. (XLSX) [file pone.0055871.s005.xlsx]

## Sheet: S5
Table S5. Summary Statistics for Scale Free Gamma
Percent Probesets	Percent Samples	Num Networks	Minimum	1st Quartile	Median	Mean	3rd Quartile	Max
Human
100	100	1	1.517	1.517	1.517	1.517	1.517	1.517
100	75	10	1.516	1.523	1.528	1.534	1.547	1.557
100	50	10	1.504	1.531	1.533	1.538	1.541	1.578
100	25	10	1.522	1.543	1.551	1.554	1.558	1.607
75	100	10	1.515	1.533	1.541	1.546	1.553	1.59
75	75	10	1.512	1.527	1.535	1.538	1.548	1.57
75	50	10	1.518	1.549	1.558	1.553	1.561	1.58
75	25	10	1.524	1.55	1.576	1.57	1.593	1.608
50	100	10	1.507	1.529	1.549	1.551	1.569	1.599
50	75	10	1.54	1.547	1.563	1.563	1.569	1.616
50	50	10	1.512	1.553	1.571	1.568	1.585	1.61
50	25	10	1.529	1.557	1.582	1.584	1.597	1.673
25	100	10	1.576	1.594	1.611	1.618	1.631	1.71
25	75	10	1.531	1.567	1.6	1.588	1.608	1.62
25	50	10	1.536	1.557	1.616	1.597	1.631	1.633
25	25	10	1.562	1.588	1.601	1.606	1.628	1.672
Rice
100	100	1	1.322	1.322	1.322	1.322	1.322	1.322
100	75	10	1.306	1.315	1.323	1.321	1.327	1.331
100	50	10	1.312	1.317	1.321	1.322	1.327	1.336
100	25	10	1.307	1.328	1.339	1.342	1.353	1.394
75	100	10	1.317	1.317	1.319	1.321	1.322	1.336
75	75	10	1.302	1.319	1.325	1.323	1.332	1.336
75	50	10	1.318	1.329	1.333	1.337	1.345	1.358
75	25	10	1.299	1.319	1.341	1.34	1.36	1.38
50	100	10	1.311	1.33	1.337	1.336	1.345	1.355
50	75	10	1.322	1.332	1.336	1.337	1.342	1.355
50	50	10	1.319	1.329	1.335	1.339	1.346	1.365
50	25	10	1.321	1.332	1.348	1.349	1.358	1.391
25	100	10	1.349	1.359	1.36	1.362	1.367	1.376
25	75	10	1.347	1.364	1.371	1.372	1.379	1.401
25	50	10	1.341	1.354	1.366	1.365	1.372	1.398
25	25	10	1.351	1.359	1.37	1.368	1.375	1.388
Yeast
100	100	1	1.369	1.369	1.369	1.369	1.369	1.369
100	75	15	1.358	1.37	1.373	1.373	1.376	1.386
100	50	15	1.362	1.368	1.375	1.374	1.378	1.384
100	25	15	1.343	1.357	1.379	1.372	1.384	1.417
75	100	15	1.354	1.367	1.37	1.374	1.383	1.392
75	75	15	1.35	1.366	1.369	1.37	1.375	1.385
75	50	15	1.345	1.361	1.371	1.371	1.38	1.395
75	25	15	1.364	1.381	1.388	1.393	1.403	1.431
50	100	15	1.347	1.363	1.376	1.377	1.386	1.414
50	75	15	1.359	1.373	1.379	1.382	1.386	1.417
50	50	15	1.354	1.367	1.384	1.38	1.388	1.41
50	25	15	1.349	1.368	1.383	1.385	1.398	1.445
25	100	15	1.344	1.366	1.39	1.386	1.405	1.421
25	75	15	1.345	1.368	1.378	1.378	1.391	1.404
25	50	15	1.355	1.378	1.393	1.39	1.403	1.421
25	25	15	1.36	1.375	1.393	1.398	1.422	1.444
