# Supplementary material for: Massive-Scale Gene Co-Expression Network Construction and Robustness Testing Using Random Matrix Theory
Source: PLoS One. 2013 Feb 7;8(2):e55871. doi: 10.1371/journal.pone.0055871 (PMC3567026; doi:10.1371/journal.pone.0055871)
Supplement: Table S6 — Summary Statistics for Clustering Co-efficient. (XLSX) [file pone.0055871.s006.xlsx]

## Sheet: S6
Table S6. Summary Statistics for Clustering Co-efficient
Percent Probesets	Percent Samples	Num Networks	Minimum	1st Quartile	Median	Mean	3rd Quartile	Max
Human
100	100	1	0.5031	0.5031	0.5031	0.5031	0.5031	0.5031
100	75	10	0.4945	0.4983	0.5023	0.503	0.5037	0.5198
100	50	10	0.498	0.5086	0.5124	0.5137	0.5196	0.5325
100	25	10	0.4733	0.4853	0.4935	0.5071	0.5331	0.5701
75	100	10	0.479	0.4882	0.504	0.4997	0.5112	0.5152
75	75	10	0.4789	0.4907	0.5006	0.5039	0.5186	0.5353
75	50	10	0.475	0.4811	0.5055	0.505	0.5147	0.5735
75	25	10	0.4238	0.4855	0.5109	0.5017	0.5258	0.5483
50	100	10	0.4726	0.4979	0.5151	0.5144	0.5215	0.5579
50	75	10	0.4513	0.501	0.5105	0.5037	0.5206	0.5316
50	50	10	0.4905	0.5009	0.5186	0.5213	0.5372	0.5631
50	25	10	0.4609	0.483	0.4981	0.5061	0.5347	0.5554
25	100	10	0.4273	0.4804	0.4953	0.5015	0.5331	0.5555
25	75	10	0.4781	0.494	0.5166	0.5275	0.5301	0.6623
25	50	10	0.4901	0.5151	0.5351	0.5323	0.5508	0.5662
25	25	10	0.4647	0.4829	0.5014	0.503	0.5211	0.5534
Rice
100	100	1	0.5593	0.5593	0.5593	0.5593	0.5593	0.5593
100	75	10	0.5546	0.5579	0.5594	0.5605	0.5625	0.5714
100	50	10	0.5534	0.5559	0.5603	0.5617	0.5655	0.5753
100	25	10	0.5446	0.5524	0.5575	0.5602	0.5684	0.5809
75	100	10	0.5551	0.5623	0.5656	0.5667	0.5681	0.5836
75	75	10	0.5562	0.5595	0.564	0.5643	0.5681	0.5744
75	50	10	0.5325	0.5484	0.5529	0.5548	0.5589	0.5798
75	25	10	0.5355	0.5505	0.5681	0.5706	0.5798	0.6324
50	100	10	0.5554	0.5673	0.5716	0.5727	0.5782	0.5896
50	75	10	0.5555	0.5677	0.5751	0.5755	0.5825	0.5922
50	50	10	0.5401	0.5667	0.5702	0.5704	0.5812	0.5946
50	25	10	0.5254	0.5489	0.5693	0.5669	0.5817	0.6044
25	100	10	0.5623	0.5707	0.5758	0.5786	0.5884	0.5973
25	75	10	0.5634	0.5695	0.5792	0.581	0.5898	0.613
25	50	10	0.5493	0.5547	0.5812	0.5782	0.5911	0.6281
25	25	10	0.5442	0.5669	0.5769	0.5787	0.5936	0.6123
Yeast
100	100	1	0.6615	0.6615	0.6615	0.6615	0.6615	0.6615
100	75	15	0.6375	0.6569	0.6633	0.6605	0.6669	0.675
100	50	15	0.6419	0.6553	0.6608	0.6608	0.6693	0.6766
100	25	15	0.6237	0.6334	0.661	0.6576	0.6706	0.7275
75	100	15	0.6278	0.6469	0.6592	0.6581	0.6722	0.6788
75	75	15	0.6291	0.6518	0.6596	0.6573	0.6629	0.6798
75	50	15	0.6224	0.6409	0.6537	0.6557	0.6737	0.6835
75	25	15	0.5958	0.6164	0.6425	0.6455	0.674	0.7022
50	100	15	0.5961	0.6156	0.6311	0.6302	0.6419	0.6751
50	75	15	0.5871	0.6178	0.6304	0.6295	0.6381	0.677
50	50	15	0.5869	0.617	0.6311	0.6324	0.6526	0.6643
50	25	15	0.591	0.6031	0.617	0.6179	0.6347	0.6462
25	100	15	0.4933	0.528	0.5446	0.5403	0.5529	0.5828
25	75	15	0.4995	0.5256	0.5433	0.5417	0.5572	0.5922
25	50	15	0.4786	0.5107	0.53	0.5274	0.5447	0.5635
25	25	15	0.4814	0.5069	0.5314	0.5359	0.5544	0.6295
