# Supplementary material for: Massive-Scale Gene Co-Expression Network Construction and Robustness Testing Using Random Matrix Theory
Source: PLoS One. 2013 Feb 7;8(2):e55871. doi: 10.1371/journal.pone.0055871 (PMC3567026; doi:10.1371/journal.pone.0055871)
Supplement: Table S7 — Summary Statistics for Average Degree. (XLSX) [file pone.0055871.s007.xlsx]

## Sheet: S7
Table S7. Summary Statistics for Average Degree
Percent Probesets	Percent Samples	Num Networks	Minimum	1st Quartile	Median	Mean	3rd Quartile	Max
Human
100	100	1	7.514	7.514	7.514	7.514	7.514	7.514
100	75	10	6.402	6.756	7.197	7.089	7.464	7.673
100	50	10	5.899	6.517	7.029	6.962	7.383	7.746
100	25	10	5.307	6.511	6.723	6.725	7.073	7.758
75	100	10	5.6	6.472	6.818	6.65	6.911	7.371
75	75	10	6.164	6.585	7.061	6.962	7.366	7.721
75	50	10	5.74	6.39	6.679	6.708	7.009	7.698
75	25	10	5.696	5.89	5.989	6.297	6.335	7.714
50	100	10	5.468	5.971	6.882	6.693	7.166	7.754
50	75	10	5.4	6.105	6.344	6.341	6.698	7.073
50	50	10	5.187	5.696	6.1	6.296	6.743	8.257
50	25	10	4.367	5.318	5.755	5.939	6.748	7.212
25	100	10	3.94	4.637	5.383	5.144	5.585	5.847
25	75	10	4.96	5.316	5.499	5.953	6.354	7.605
25	50	10	4.878	5.266	5.643	5.818	6.525	7.021
25	25	10	4.948	5.162	5.456	5.524	5.593	6.81
Rice
100	100	1	27.06	27.06	27.06	27.06	27.06	27.06
100	75	10	25.68	26.17	27.24	27.5	28.41	31.08
100	50	10	24.97	26.34	28.23	27.81	29.23	29.68
100	25	10	18.24	22.41	26.01	25.04	27	31.33
75	100	10	24.18	26.29	27.48	27.1	27.84	29.21
75	75	10	24.06	24.87	26.03	26.38	27.22	30.53
75	50	10	20.38	22.99	23.77	24	25.63	26.89
75	25	10	19.38	22.12	23.43	25.09	28.02	33.69
50	100	10	20.13	22.6	22.89	23.23	23.72	27.42
50	75	10	20.3	21.75	23.1	23.15	24.56	25.87
50	50	10	19.17	21.4	22.31	22.6	24.08	25.58
50	25	10	16.3	21.05	21.81	21.94	24.62	26.84
25	100	10	17	17.85	18.39	18.34	19.1	19.57
25	75	10	15.71	16.59	17.31	17.39	17.51	20.54
25	50	10	15.26	16.9	18.13	18.05	19.27	20.31
25	25	10	15.88	17.38	17.67	17.92	19.1	19.78
Yeast
100	100	1	21.47	21.47	21.47	21.47	21.47	21.47
100	75	15	19.92	20.54	21.31	21.28	21.77	23.31
100	50	15	19.3	20.38	20.98	20.98	21.57	22.59
100	25	15	16.81	19.64	20.9	21.15	22.51	26.1
75	100	15	18.49	19.01	19.84	19.94	20.79	22.11
75	75	15	18.96	19.51	20.28	20.38	20.99	23.37
75	50	15	16.95	19.17	19.72	20.22	21.33	23.46
75	25	15	13.43	16.91	18.5	18.13	19.24	21.85
50	100	15	15.62	17.91	18.39	18.7	19.82	22.15
50	75	15	14.27	16.95	18.26	17.89	18.78	20.4
50	50	15	16.13	16.95	18.05	18.28	19.39	21.64
50	25	15	12.86	16.44	16.8	17.67	19.73	20.74
25	100	15	13.34	14.72	16.68	16.83	19.4	20.94
25	75	15	14.61	16.45	17.28	17.33	18.29	19.98
25	50	15	12.88	14.68	16.75	16.31	17.77	19.41
25	25	15	12.62	13.49	16.09	15.87	17.2	21.04
