# Supplementary material for: Massive-Scale Gene Co-Expression Network Construction and Robustness Testing Using Random Matrix Theory
Source: PLoS One. 2013 Feb 7;8(2):e55871. doi: 10.1371/journal.pone.0055871 (PMC3567026; doi:10.1371/journal.pone.0055871)
Supplement: Table S8 — Summary Statistics for Module Counts. (XLSX) [file pone.0055871.s008.xlsx]

## Sheet: S8
Table S8. Summary Statistics for Module Counts
Percent Probesets	Percent Samples	Num Networks	Minimum	1st Quartile	Median	Mean	3rd Quartile	Max
Human
100	100	1	162	162	162	162	162	162
100	75	10	107	114.5	123.5	127.5	142.5	151
100	50	10	97	107	119.5	120.6	133.2	154
100	25	10	102	110	118	123	132.8	165
75	100	10	109	115	117	121.2	125	139
75	75	10	92	95.75	117.5	115.2	132	140
75	50	10	86	98	103	106.1	120.8	124
75	25	10	78	86	96.5	96.6	109	113
50	100	10	61	82	85	84.5	91.5	94
50	75	10	56	68	77	74.9	81.5	91
50	50	10	54	64.25	83	77.9	91.25	96
50	25	10	54	62.25	65.5	69.5	69.75	100
25	100	10	34	42	45.5	44.8	47.5	54
25	75	10	41	46.25	51.5	51.4	55.5	66
25	50	10	34	41.75	46	47.6	54	65
25	25	10	39	45	51	50.4	55.75	61
Rice
100	100	1	732	732	732	732	732	732
100	75	10	568	699.2	762.5	747.6	822.8	858
100	50	10	637	668	767.5	775	835.2	969
100	25	10	483	610.5	724.5	693.5	757.8	939
75	100	10	594	674	708.5	716.1	768	817
75	75	10	567	609.2	650	672.2	746.8	809
75	50	10	482	559	588.5	604.4	655.2	737
75	25	10	387	573.8	589	614	668.2	833
50	100	10	421	455.8	480.5	483.7	524.5	539
50	75	10	413	458	493	495.3	519.5	610
50	50	10	373	424.5	481.5	481.9	538.5	596
50	25	10	311	402.8	491	465.4	526.8	599
25	100	10	240	264	282	278.3	294.5	307
25	75	10	225	245.2	277.5	275.4	306	323
25	50	10	233	254.8	292.5	295	342	356
25	25	10	217	277.2	305.5	297.2	328	351
Yeast
100	100	1	177	177	177	177	177	177
100	75	15	167	171	178	178.9	186	198
100	50	15	161	172	183	180.1	185	195
100	25	15	150	162	168	170.5	179.5	196
75	100	15	130	147	159	155.9	166.5	180
75	75	15	137	155.5	161	161.3	165	197
75	50	15	124	140.5	151	151.3	161.5	174
75	25	15	117	128	136	138.7	149.5	159
50	100	15	106	113.5	131	136.7	154.5	188
50	75	15	103	122	137	136.3	149.5	174
50	50	15	89	118	130	131.9	146	170
50	25	15	97	110.5	129	128.5	145	157
25	100	15	104	110	121	132.4	159.5	175
25	75	15	101	123.5	143	138.5	154.5	165
25	50	15	81	115	146	140.9	157	267
25	25	15	75	114.5	134	143.5	167.5	233
