# Supplementary material for: Massive-Scale Gene Co-Expression Network Construction and Robustness Testing Using Random Matrix Theory
Source: PLoS One. 2013 Feb 7;8(2):e55871. doi: 10.1371/journal.pone.0055871 (PMC3567026; doi:10.1371/journal.pone.0055871)
Supplement: Table S9 — Summary Statistics for Average Kappa. (XLSX) [file pone.0055871.s009.xlsx]

## Sheet: S9
Table S9. Summary Statistics for Average Kappa
Percent Probesets	Percent Samples	Num Networks	Minimum	1st Quartile	Median	Mean	3rd Quartile	Max
Human
100	100	1	1	1	1	1	1	1
100	75	10	0.66	0.6723	0.7096	0.7156	0.751	0.8013
100	50	10	0.613	0.6461	0.6592	0.6685	0.6971	0.7255
100	25	10	0.5578	0.5745	0.6051	0.615	0.6441	0.7171
75	100	10	0.5444	0.5736	0.5836	0.5891	0.6055	0.6447
75	75	10	0.5199	0.541	0.5934	0.5787	0.61	0.6214
75	50	10	0.4798	0.5214	0.5474	0.5364	0.555	0.5688
75	25	10	0.4767	0.5063	0.5259	0.5255	0.5411	0.5812
50	100	10	0.3006	0.3912	0.4114	0.4049	0.4423	0.4566
50	75	10	0.3635	0.4044	0.4273	0.4205	0.4397	0.464
50	50	10	0.3291	0.3644	0.4086	0.4066	0.4429	0.4965
50	25	10	0.3398	0.3492	0.3909	0.3868	0.4104	0.4482
25	100	10	0.2096	0.2272	0.2491	0.2475	0.2694	0.2809
25	75	10	0.2439	0.2554	0.2785	0.2819	0.3068	0.329
25	50	10	0.2009	0.2133	0.2504	0.2515	0.2866	0.3054
25	25	10	0.21	0.231	0.2437	0.2461	0.2675	0.2772
Rice
100	100	1	1	1	1	1	1	1
100	75	10	0.7804	0.7991	0.824	0.818	0.834	0.8427
100	50	10	0.7686	0.776	0.7799	0.78	0.783	0.7934
100	25	10	0.5342	0.6907	0.7253	0.7062	0.7475	0.7619
75	100	10	0.6003	0.6366	0.6539	0.6479	0.66	0.6766
75	75	10	0.6303	0.6404	0.6492	0.6505	0.6572	0.6819
75	50	10	0.6025	0.635	0.6385	0.639	0.6528	0.6647
75	25	10	0.565	0.5996	0.6193	0.6135	0.6291	0.6631
50	100	10	0.4871	0.5036	0.5104	0.5205	0.5253	0.6002
50	75	10	0.4979	0.5121	0.5346	0.5264	0.5365	0.5515
50	50	10	0.4712	0.493	0.5111	0.513	0.5404	0.549
50	25	10	0.4758	0.5043	0.5221	0.5224	0.5428	0.5563
25	100	10	0.3638	0.3785	0.3823	0.385	0.3944	0.4099
25	75	10	0.3425	0.3616	0.3803	0.3761	0.3853	0.4075
25	50	10	0.3332	0.3717	0.3869	0.3826	0.3955	0.4096
25	25	10	0.3577	0.3697	0.3774	0.3791	0.3883	0.4016
Yeast
100	100	1	1	1	1	1	1	1
100	75	15	0.6461	0.6961	0.7089	0.7347	0.7828	0.8267
100	50	15	0.5747	0.6401	0.6597	0.6723	0.7008	0.7766
100	25	15	0.6009	0.6287	0.6506	0.6546	0.6766	0.7319
75	100	15	0.5135	0.5564	0.5666	0.5666	0.5789	0.5992
75	75	15	0.5109	0.5494	0.5651	0.5704	0.5952	0.6235
75	50	15	0.4891	0.5487	0.5739	0.5639	0.5849	0.6021
75	25	15	0.5096	0.5281	0.5537	0.5508	0.5726	0.5893
50	100	15	0.3978	0.4405	0.4549	0.4491	0.4612	0.4715
50	75	15	0.329	0.439	0.4578	0.4497	0.4697	0.4937
50	50	15	0.4012	0.4273	0.4371	0.4413	0.4513	0.4922
50	25	15	0.3972	0.4282	0.4335	0.4372	0.4483	0.4816
25	100	15	0.3106	0.3344	0.3582	0.3585	0.3779	0.4177
25	75	15	0.301	0.344	0.3782	0.3642	0.3866	0.4046
25	50	15	0.3301	0.3434	0.3678	0.3641	0.3736	0.4302
25	25	15	0.3172	0.3518	0.3591	0.3609	0.3759	0.3895
