# Supplementary material for: Massive-Scale Gene Co-Expression Network Construction and Robustness Testing Using Random Matrix Theory
Source: PLoS One. 2013 Feb 7;8(2):e55871. doi: 10.1371/journal.pone.0055871 (PMC3567026; doi:10.1371/journal.pone.0055871)
Supplement: Table S10 — Summary Statistics for RMT Threshold. (XLSX) [file pone.0055871.s010.xlsx]

## Sheet: S10
Table S10. Summary Statistics for RMT Threshold
Percent Probesets	Percent Samples	Num Networks	Minimum	1st Quartile	Median	Mean	3rd Quartile	Max
Human
100	100	1	0.7621	0.7621	0.7621	0.7621	0.7621	0.7621
100	75	10	0.7591	0.7664	0.7696	0.769	0.7726	0.7771
100	50	10	0.7601	0.7678	0.7741	0.7736	0.7784	0.7851
100	25	10	0.7641	0.7701	0.7786	0.7779	0.7841	0.7921
75	100	10	0.7431	0.7476	0.7506	0.7504	0.7538	0.7551
75	75	10	0.7441	0.7481	0.7526	0.7519	0.7548	0.7591
75	50	10	0.7421	0.7491	0.7546	0.7539	0.7588	0.7641
75	25	10	0.7511	0.7584	0.7661	0.7648	0.7686	0.7861
50	100	10	0.7221	0.7271	0.7286	0.7292	0.7301	0.7371
50	75	10	0.7271	0.7353	0.7381	0.7369	0.7408	0.7421
50	50	10	0.7291	0.7321	0.7391	0.7389	0.7408	0.7591
50	25	10	0.7271	0.7426	0.7486	0.7457	0.7518	0.7561
25	100	10	0.6941	0.6984	0.7011	0.7008	0.7026	0.7061
25	75	10	0.6881	0.6936	0.6966	0.6976	0.7004	0.7081
25	50	10	0.6921	0.6959	0.7011	0.7034	0.7111	0.7161
25	25	10	0.6951	0.7016	0.7076	0.707	0.7121	0.7181
Rice
100	100	1	0.8941	0.8941	0.8941	0.8941	0.8941	0.8941
100	75	10	0.8871	0.8896	0.8941	0.8931	0.8951	0.8981
100	50	10	0.8841	0.8901	0.8921	0.8927	0.8974	0.9001
100	25	10	0.8881	0.8951	0.8976	0.8998	0.9051	0.9151
75	100	10	0.8761	0.8791	0.8806	0.881	0.8828	0.8871
75	75	10	0.8761	0.8786	0.8841	0.8829	0.8866	0.8901
75	50	10	0.8771	0.8861	0.8866	0.8869	0.8888	0.8931
75	25	10	0.8721	0.8821	0.8896	0.8869	0.8918	0.8961
50	100	10	0.8621	0.8696	0.8716	0.8704	0.8736	0.8761
50	75	10	0.8591	0.8684	0.8731	0.8705	0.8739	0.8751
50	50	10	0.8591	0.8714	0.8721	0.8728	0.8779	0.8811
50	25	10	0.8621	0.8688	0.8771	0.8769	0.8848	0.8911
25	100	10	0.8371	0.8376	0.8421	0.8422	0.8461	0.8501
25	75	10	0.8331	0.8424	0.8466	0.8455	0.8504	0.8531
25	50	10	0.8331	0.8431	0.8451	0.8444	0.8461	0.8551
25	25	10	0.8321	0.8401	0.8436	0.8453	0.8511	0.8591
Yeast
100	100	1	0.8361	0.8361	0.8361	0.8361	0.8361	0.8361
100	75	15	0.8321	0.8331	0.8351	0.836	0.8386	0.8421
100	50	15	0.8251	0.8346	0.8371	0.838	0.8411	0.8491
100	25	15	0.8341	0.8361	0.8421	0.8408	0.8436	0.8511
75	100	15	0.8101	0.8136	0.8151	0.8161	0.8171	0.8261
75	75	15	0.8101	0.8146	0.8151	0.8162	0.8171	0.8281
75	50	15	0.8101	0.8151	0.8191	0.8187	0.8216	0.8311
75	25	15	0.8091	0.8181	0.8231	0.8236	0.8286	0.8431
50	100	15	0.7641	0.7741	0.7781	0.7803	0.7861	0.8001
50	75	15	0.7641	0.7786	0.7851	0.7822	0.7881	0.7931
50	50	15	0.7691	0.7736	0.7861	0.784	0.7936	0.7981
50	25	15	0.7771	0.7801	0.7881	0.7895	0.7966	0.8111
25	100	15	0.6921	0.7006	0.7091	0.709	0.7171	0.7271
25	75	15	0.6891	0.7036	0.7111	0.7122	0.7221	0.7311
25	50	15	0.6791	0.7051	0.7161	0.7126	0.7196	0.7491
25	25	15	0.6881	0.7051	0.7141	0.714	0.7206	0.7381
